# Supplementary material for: Blood sLOX-1 Is Beneficial for Determining Severity of Neonatal Hypoxic–Ischemic Encephalopathy: A Nationwide Prospective Cohort Study
Source: Med Sci (Basel). 2026 Jul 14;14(3):391. doi: 10.3390/medsci14030391 (PMC13413686; doi:10.3390/medsci14030391)
Supplement: Supplementary file 1 [file medsci-14-00391-s001.zip]

Archive with 1 entries (1 files):
- medsci-4354177-supplementary.pdf
